# Supplementary material for: Altered ARID1A expression in colorectal cancer
Source: BMC Cancer. 2020 Apr 25;20:350. doi: 10.1186/s12885-020-6706-x (PMC7183124; doi:10.1186/s12885-020-6706-x)
Supplement: Supplementary file 1 — Additional file 1. [file 12885_2020_6706_MOESM1_ESM.xlsx]

## Sheet: Table 
sample #	ARID1A	KRAS	MSH6	PKHD1	RNF213
CC1014	0	0	0	0	2
CC1016	0	1	0	0	0
CC1017	0	1	0	0	0
CC1018	0	1	0	0	0
CC1029	0	1	0	0	0
CC1045	0	1	0	0	0
CC1053	0	0	0	0	1
CC1054	2	0	1	1	0
CC1057	0	1	0	0	0
CC1028	0	0	0	0	0
CC1060	0	0	0	0	0
CC1062	0	0	0	0	0
0=no mutation 1=mutation detected
